# Supplementary material for: Temporal Viral Genome-Protein Interactions Define Distinct Stages of Productive Herpesviral Infection
Source: mBio. 2018 Jul 17;9(4):e01182-18. doi: 10.1128/mBio.01182-18 (PMC6050965; doi:10.1128/mBio.01182-18)
Supplement: TABLE S2 [file mbo004183982st2.xlsx]

## Sheet: Abbreviations
Abbreviation	Meaning
MW	Molecular Weight
L/I/H	Light/Intermediate/Heavy, as determined by SILAC MS
KOS or n12	Infection was carried out with virus stocks that contain unlabeled viral genomes, negative control for each experiment
KOS-EdC or n12-EdC	Infection was carried out with virus stocks that contain EdC-labeled viral genomes, experimental condition
Numbers in parentheses	Indicate biological replicate of the experiment
RE	Relative Enrichment, calculated as spectral counts experimental/spectral counts negative control
SAF	Spectral Abundance Factor, calculated as spectral counts/MW
Note that for the spreadsheets that include human protein lists, columns R-V include CRAPome data

## Sheet: KOS 1h herpes
Accession number	Protein ID	Species	Gene name	Protein name	KOS-EdC 1h (1) L/I/H	KOS-EdC 1h (2) L/I/H	MW (kDa)	KOS 1h (1)	KOS-EdC 1h (1)	KOS 1h (2)	KOS-EdC 1h (2)	RE KOS-EdC 1h (1)	RE KOS-EdC 1h (2)	SAF KOS-EdC 1h (1)	SAF KOS-EdC 1h (2)
P06491	VP5	HHV11	UL19	Major capsid protein	L	L	149	15	563	19	477	37.5333	25.1053	3.77852	3.20134
P10231	TEG5	HHV11	UL47	Tegument protein UL47	I	I	74	1	212	1	196	212	196	2.86486	2.64865
P10233	VP22	HHV11	UL49	Tegument protein VP22	L	L	32	2	70	2	57	35	28.5	2.1875	1.78125
P32888	VP19	HHV11	UL38	Triplex capsid protein VP19C	L	L	50	1	95	1	65	95	65	1.9	1.3
P10202	VP23	HHV11	UL18	Triplex capsid protein VP23	L	L	34	1	45	2	35	45	17.5	1.32353	1.02941
P08543	RIR1	HHV11	UL39	Ribonucleoside-diphosphate reductase large subunit	L	L	124	2	160	4	109	80	27.25	1.29032	0.879032
P04288	gM	HHV11	UL10	Envelope glycoprotein M	L	L	51	7	46	10	34	6.57143	3.4	0.901961	0.666667
P08392	ICP4	HHV11	RS1	Major viral transcription factor	I	I	133	1	111	1	69	111	69	0.834586	0.518797
P10230	TEG1	HHV11	UL46	Tegument protein UL46	L	L	78	1	64	1	56	64	56	0.820513	0.717949
P10209	UL25	HHV11	UL25	Virion-packaging protein UL25	L	L	63	1	49	1	41	49	41	0.777778	0.650794
P06492	VP16	HHV11	UL48	Tegument protein VP16	L	L	54	1	41	1	33	41	33	0.759259	0.611111
P10221	UL37	HHV11	UL37	Capsid assembly protein UL37	L	L	121	1	56	1	28	56	28	0.46281	0.231405
P04296	ICP8	HHV11	ICP8	Major DNA-binding protein	L	L	128	1	59	1	40	59	40	0.460938	0.3125
P04488	gE	HHV11	US8	Envelope glycoprotein E	L	L	59	1	20	1	11	20	11	0.338983	0.186441
P10191	UL7	HHV11	UL7	Virion egress protein UL7	L	L	33	1	11	1	7	11	7	0.333333	0.212121
P10218	UL34	HHV11	UL34	Virion egress protein UL34	L	L	30	1	10	1	14	10	14	0.333333	0.466667
P10215	UL31	HHV11	UL31	Virion egress protein UL31	L	L	34	1	11	1	5	11	5	0.323529	0.147059
P10220	DEN	HHV11	UL36	Deneddylase	L	L	336	1	86	1	61	86	61	0.255952	0.181548
P10201	UL17	HHV11	UL17	Virion-packaging protein UL17	I	I	75	1	18	1	14	18	14	0.24	0.186667

## Sheet: KOS 2h herpes
Accession number	Protein ID	Species	Gene name	Protein name	KOS-EdC 2h (1) L/I/H	KOS-EdC 2h (2) L/I/H	MW (kDa)	KOS 2h (1)	KOS-EdC 2h (1)	KOS 2h (2)	KOS-EdC 2h (2)	RE KOS-EdC 2h (1)	RE KOS-EdC 2h (2)	SAF KOS-EdC 2h (1)	SAF KOS-EdC 2h (2)
P08392	ICP4	HHV11	RS1	Major viral transcription factor	H	H	133	1	708	12	976	708	81.3333	5.32331	7.33835
P10233	VP22	HHV11	UL49	Tegument protein VP22	L	L	32	1	158	1	238	158	238	4.9375	7.4375
P10231	TEG5	HHV11	UL47	Tegument protein UL47	I	L	74	1	316	1	375	316	375	4.27027	5.06757
P06491	VP5	HHV11	UL19	Major capsid protein	L	L	149	1	606	2	711	606	355.5	4.06711	4.77181
P04296	ICP8	HHV11	ICP8	Major DNA-binding protein	I	H	128	1	412	1	505	412	505	3.21875	3.94531
P10230	TEG1	HHV11	UL46	Tegument protein UL46	L	L	78	1	165	1	232	165	232	2.11538	2.97436
P08543	RIR1	HHV11	UL39	Ribonucleoside-diphosphate reductase large subunit	L	L	124	1	211	1	244	211	244	1.70161	1.96774
P06492	VP16	HHV11	UL48	Tegument protein VP16	L	L	54	1	84	1	138	84	138	1.55556	2.55556
P10202	VP23	HHV11	UL18	Triplex capsid protein VP23	L	L	34	1	46	1	57	46	57	1.35294	1.67647
P32888	VP19	HHV11	UL38	Triplex capsid protein VP19C	L	L	50	1	62	1	120	62	120	1.24	2.4
P04288	gM	HHV11	UL10	Envelope glycoprotein M	L	L	51	1	57	6	67	57	11.1667	1.11765	1.31373
P10238	ICP27	HHV11	UL54	mRNA export factor	H	H	55	1	54	1	90	54	90	0.981818	1.63636
P10209	UL25	HHV11	UL25	Virion-packaging protein UL25	L	L	63	1	48	1	70	48	70	0.761905	1.11111
P10221	UL37	HHV11	UL37	Capsid assembly protein UL37	L	L	121	1	85	1	161	85	161	0.702479	1.33058
P04488	gE	HHV11	US8	Envelope glycoprotein E	L	L	59	1	38	1	67	38	67	0.644068	1.13559
P10218	UL34	HHV11	UL34	Virion egress protein UL34	L	L	30	1	16	1	36	16	36	0.533333	1.2
P10191	UL7	HHV11	UL7	Virion egress protein UL7	L	L	33	1	17	1	15	17	15	0.515152	0.454545
P10215	UL31	HHV11	UL31	Virion egress protein UL31	L	L	34	1	17	1	26	17	26	0.5	0.764706
P08393	ICP0	HHV11	ICP0	E3 ubiquitin-protein ligase ICP0	H	H	78	1	36	1	111	36	111	0.461538	1.42308
P10205	TEG4	HHV11	UL21	Tegument protein UL21	L	L	58	1	22	1	35	22	35	0.37931	0.603448
P10220	DEN	HHV11	UL36	Deneddylase	L	L	336	1	116	1	291	116	291	0.345238	0.866071
P10201	UL17	HHV11	UL17	Virion-packaging protein UL17	I	I	75	1	24	1	39	24	39	0.32	0.52
P10234	DUT	HHV11	UL50	Deoxyuridine 5'-triphosphate nucleotidohydrolase	L	I	39	1	12	1	21	12	21	0.307692	0.538462
P10226	PAP	HHV11	UL42	DNA polymerase processivity factor	L	L	51	1	15	1	26	15	26	0.294118	0.509804
P10235	TEG7	HHV11	UL51	Tegument protein UL51	L	L	25	1	7	1	9	7	9	0.28	0.36
P06486	US10	HHV11	US10	Virion protein US10	L	L	34	1	8	1	14	8	14	0.235294	0.411765
P04294	AN	HHV11	UL12	Alkaline nuclease	L	L	68	1	13	1	28	13	28	0.191176	0.411765
P10225	VHS	HHV11	UL41	Virion host shutoff protein	L	L	55	1	10	1	51	10	51	0.181818	0.927273
P04290	UL13	HHV11	UL13	Serine/threonine-protein kinase UL13	I	H	57	1	9	1	13	9	13	0.157895	0.22807
P10211	gB	HHV11	UL27	Envelope glycoprotein B	L	L	100	1	15	1	102	15	102	0.15	1.02
P10210	SCAF	HHV11	UL26	Capsid scaffolding protein	L	L	66	1	8	1	12	8	12	0.121212	0.181818
P04413	US3	HHV11	US3	Serine/threonine-protein kinase US3	L	L	53	1	5	1	9	5	9	0.0943396	0.169811

## Sheet: KOS 3h herpes
Accession number	Protein ID	Species	Gene name	Protein name	KOS-EdC 3h (1) L/I/H	KOS-EdC 3h (2) L/I/H	MW (kDa)	KOS 3h (1)	KOS-EdC 3h (1)	KOS 3h (2)	KOS-EdC 3h (2)	RE KOS-EdC 3h (1)	RE KOS-EdC 3h (2)	SAF KOS-EdC 3h (1)	SAF KOS-EdC 3h (2)
P10233	VP22	HHV11	UL49	Tegument protein VP22	L	L	32	39	333	1	298	8.53846	298	10.4062	9.3125
P08392	ICP4	HHV11	RS1	Major viral transcription factor	H	H	133	142	779	113	1112	5.48592	9.84071	5.85714	8.3609
P10231	TEG5	HHV11	UL47	Tegument protein UL47	L	L	74	1	390	1	385	390	385	5.27027	5.2027
P06491	VP5	HHV11	UL19	Major capsid protein	L	L	149	4	591	2	587	147.75	293.5	3.96644	3.9396
P04296	ICP8	HHV11	ICP8	Major DNA-binding protein	H	H	128	42	487	8	830	11.5952	103.75	3.80469	6.48438
P10230	TEG1	HHV11	UL46	Tegument protein UL46	I	I	78	10	223	6	301	22.3	50.1667	2.85897	3.85897
P08543	RIR1	HHV11	UL39	Ribonucleoside-diphosphate reductase large subunit	L	L	124	18	354	7	231	19.6667	33	2.85484	1.8629
P10238	ICP27	HHV11	UL54	mRNA export factor	H	H	55	40	145	28	119	3.625	4.25	2.63636	2.16364
P06492	VP16	HHV11	UL48	Tegument protein VP16	L	L	54	1	135	1	109	135	109	2.5	2.01852
P32888	VP19	HHV11	UL38	Triplex capsid protein VP19C	L	L	50	1	92	1	52	92	52	1.84	1.04
P10221	UL37	HHV11	UL37	Capsid assembly protein UL37	L	L	121	1	168	1	83	168	83	1.38843	0.68595
P10202	VP23	HHV11	UL18	Triplex capsid protein VP23	L	L	34	1	43	1	37	43	37	1.26471	1.08824
P10209	UL25	HHV11	UL25	Virion-packaging protein UL25	L	L	63	1	72	1	42	72	42	1.14286	0.666667
P04288	gM	HHV11	UL10	Envelope glycoprotein M	L	L	51	1	54	1	58	54	58	1.05882	1.13725
P10220	DEN	HHV11	UL36	Deneddylase	L	L	336	1	320	1	129	320	129	0.952381	0.383929
P04485	ICP22	HHV11	US1	Transcriptional regulator ICP22	H	H	47	1	42	1	42	42	42	0.893617	0.893617
P10234	DUT	HHV11	UL50	Deoxyuridine 5'-triphosphate nucleotidohydrolase	I	H	39	2	32	1	40	16	40	0.820513	1.02564
P04488	gE	HHV11	US8	Envelope glycoprotein E	I	L	59	1	48	1	66	48	66	0.813559	1.11864
P10211	gB	HHV11	UL27	Envelope glycoprotein B	L	L	100	1	65	1	30	65	30	0.65	0.3
P10226	PAP	HHV11	UL42	DNA polymerase processivity factor	H	H	51	1	28	1	65	28	65	0.54902	1.27451
P10201	UL17	HHV11	UL17	Virion-packaging protein UL17	I	I	75	1	38	1	5	38	5	0.506667	0.0666667
P10191	UL7	HHV11	UL7	Virion egress protein UL7	H	L	33	1	16	1	12	16	12	0.484848	0.363636
P10225	VHS	HHV11	UL41	Virion host shutoff protein	L	L	55	1	26	1	26	26	26	0.472727	0.472727
P10218	UL34	HHV11	UL34	Virion egress protein UL34	L	L	30	1	14	1	26	14	26	0.466667	0.866667
P10205	TEG4	HHV11	UL21	Tegument protein UL21	L	L	58	1	27	1	26	27	26	0.465517	0.448276
P04294	AN	HHV11	UL12	Alkaline nuclease	I	I	68	1	30	1	49	30	49	0.441176	0.720588
P10215	UL31	HHV11	UL31	Virion egress protein UL31	L	L	34	1	14	1	15	14	15	0.411765	0.441176
P10200	UL16	HHV11	UL16	Capsid-binding protein UL16	L	L	40	1	13	1	5	13	5	0.325	0.125
P06486	US10	HHV11	US10	Virion protein US10	L	L	34	1	8	1	7	8	7	0.235294	0.205882
P04290	UL13	HHV11	UL13	Serine/threonine-protein kinase UL13	I	I	57	1	13	1	7	13	7	0.22807	0.122807
P10193	OBP	HHV11	UL9	Replication origin-binding protein	H	H	94	1	21	1	43	21	43	0.223404	0.457447
P10190	PORTL	HHV11	UL6	Portal protein UL6	I	L	74	1	6	1	28	6	28	0.0810811	0.378378
P04293	DPOL	HHV11	UL30	DNA polymerase catalytic subunit	H	H	136	1	2	1	8	2	8	0.0147059	0.0588235

## Sheet: KOS 6h herpes
Accession number	Protein ID	Species	Gene name	Protein name	KOS-EdC 6h (1) L/I/H	KOS-EdC 6h (2) L/I/H	MW (kDa)	KOS 6h (1)	KOS-EdC 6h (1)	KOS 6h (2)	KOS-EdC 6h (2)	RE KOS-EdC 6h (1)	RE KOS-EdC 6h (2)	SAF KOS-EdC 6h (1)	SAF KOS-EdC 6h (2)
P10233	VP22	HHV11	UL49	Tegument protein VP22	H	H	32	157	492	157	490	3.13376	3.12102	15.375	15.3125
P10226	PAP	HHV11	UL42	DNA polymerase processivity factor	H	H	51	143	339	143	293	2.37063	2.04895	6.64706	5.7451
P06491	VP5	HHV11	UL19	Major capsid protein	H	I	149	151	922	151	958	6.10596	6.34437	6.18792	6.42953
P08392	ICP4	HHV11	RS1	Major viral transcription factor	H	H	133	206	774	206	700	3.75728	3.39806	5.81955	5.26316
P10231	TEG5	HHV11	UL47	Tegument protein UL47	I	I	74	21	417	21	422	19.8571	20.0952	5.63514	5.7027
P04296	ICP8	HHV11	ICP8	Major DNA-binding protein	H	H	128	216	661	216	591	3.06019	2.73611	5.16406	4.61719
P10230	TEG1	HHV11	UL46	Tegument protein UL46	H	H	78	45	336	45	312	7.46667	6.93333	4.30769	4
P10234	DUT	HHV11	UL50	Deoxyuridine 5'-triphosphate nucleotidohydrolase	H	H	39	64	159	64	163	2.48438	2.54688	4.07692	4.17949
P06492	VP16	HHV11	UL48	Tegument protein VP16	H	I	54	12	180	12	179	15	14.9167	3.33333	3.31481
P10218	UL34	HHV11	UL34	Virion egress protein UL34	H	H	30	37	95	37	96	2.56757	2.59459	3.16667	3.2
P32888	VP19	HHV11	UL38	Triplex capsid protein VP19C	H	I	50	19	135	19	150	7.10526	7.89474	2.7	3
P10225	VHS	HHV11	UL41	Virion host shutoff protein	H	H	55	3	141	3	145	47	48.3333	2.56364	2.63636
P10202	VP23	HHV11	UL18	Triplex capsid protein VP23	H	I	34	13	78	13	100	6	7.69231	2.29412	2.94118
P08543	RIR1	HHV11	UL39	Ribonucleoside-diphosphate reductase large subunit	I	I	124	49	275	49	232	5.61224	4.73469	2.21774	1.87097
P08393	ICP0	HHV11	ICP0	E3 ubiquitin-protein ligase ICP0	H	H	78	33	172	33	142	5.21212	4.30303	2.20513	1.82051
P10193	OBP	HHV11	UL9	Replication origin-binding protein	H	H	94	23	203	23	159	8.82609	6.91304	2.15957	1.69149
P04294	AN	HHV11	UL12	Alkaline nuclease	H	H	68	40	137	40	132	3.425	3.3	2.01471	1.94118
P10215	UL31	HHV11	UL31	Virion egress protein UL31	H	H	34	6	64	6	59	10.6667	9.83333	1.88235	1.73529
P04488	gE	HHV11	US8	Envelope glycoprotein E	I	I	59	19	103	19	97	5.42105	5.10526	1.74576	1.64407
P04293	DPOL	HHV11	UL30	DNA polymerase catalytic subunit	H	I	136	37	166	37	125	4.48649	3.37838	1.22059	0.919118
P10209	UL25	HHV11	UL25	Virion-packaging protein UL25	I	I	63	3	73	3	84	24.3333	28	1.15873	1.33333
P04288	gM	HHV11	UL10	Envelope glycoprotein M	I	L	51	7	58	7	57	8.28571	8.14286	1.13725	1.11765
P10211	gB	HHV11	UL27	Envelope glycoprotein B	I	I	100	10	111	10	56	11.1	5.6	1.11	0.56
P04485	ICP22	HHV11	US1	Transcriptional regulator ICP22	H	H	47	4	51	4	40	12.75	10	1.08511	0.851064
P10221	UL37	HHV11	UL37	Capsid assembly protein UL37	I	I	121	3	109	3	119	36.3333	39.6667	0.900826	0.983471
P10201	UL17	HHV11	UL17	Virion-packaging protein UL17	H	H	75	7	66	7	62	9.42857	8.85714	0.88	0.826667
P10190	PORTL	HHV11	UL6	Portal protein UL6	H	H	74	5	65	5	66	13	13.2	0.878378	0.891892
P10239	TEG6	HHV11	UL55	Tegument protein UL55	H	H	20	3	14	3	22	4.66667	7.33333	0.7	1.1
P10205	TEG4	HHV11	UL21	Tegument protein UL21	I	I	58	5	37	5	40	7.4	8	0.637931	0.689655
P10191	UL7	HHV11	UL7	Virion egress protein UL7	I	I	33	1	20	1	18	20	18	0.606061	0.545455
P04290	UL13	HHV11	UL13	Serine/threonine-protein kinase UL13	H	H	57	1	34	1	24	34	24	0.596491	0.421053
P04291	TEG3	HHV11	UL14	Tegument protein UL14	L	H	24	3	12	3	10	4	3.33333	0.5	0.416667
P10210	SCAF	HHV11	UL26	Capsid scaffolding protein	H	H	66	2	23	2	28	11.5	14	0.348485	0.424242
P10220	DEN	HHV11	UL36	Deneddylase	I	I	336	1	114	1	131	114	131	0.339286	0.389881
P04413	US03	HHV11	US3	Serine/threonine-protein kinase US3	H	H	53	1	17	1	19	17	19	0.320755	0.358491
P06487	gI	HHV11	US7	Envelope glycoprotein I	H	H	41	5	12	5	19	2.4	3.8	0.292683	0.463415
P10235	TEG7	HHV11	UL51	Tegument protein UL51	I	I	25	1	7	1	10	7	10	0.28	0.4
P10228	gC	HHV11	UL44	Envelope glycoprotein C	I	L	55	1	15	1	17	15	17	0.272727	0.309091
P06485	US2	HHV11	US2	Protein US2	H	I	32	1	7	1	8	7	8	0.21875	0.25
Q69091	gD	HHV11	US6	Envelope glycoprotein D	I	I	43	1	9	1	10	9	10	0.209302	0.232558
P06486	US10	HHV11	US10	Virion protein US10	H	I	34	1	5	1	8	5	8	0.147059	0.235294

## Sheet: n12 3h herpes
Accession Number	Protein ID	Species	Gene name	Protein name	n12-EdC 3h (1) L/I/H	n12-EdC 3h (2) L/I/H	MW (kDa)	n12 3H (1)	n12-EdC 3h (1)	n12 3H (2)	n12-EdC 3h (2)	RE n12-EdC 3h (1)	RE n12-EdC 3h (2)	SAF n12-EdC 3h (1)	SAF n12-EdC 3h (2)
P10233	VP22	HHV11	UL49	Tegument protein VP22	L	L	32	17	282	2	175	16.5882	87.5	8.8125	5.46875
P10231	TEG5	HHV11	UL47	Tegument protein UL47	L	L	74	1	418	1	375	418	375	5.64865	5.06757
P06491	VP5	HHV11	UL19	Major capsid protein	L	L	149	10	693	2	704	69.3	352	4.65101	4.72483
P08543	RIR1	HHV11	UL39	Ribonucleoside-diphosphate reductase large subunit	L	L	124	1	493	1	502	493	502	3.97581	4.04839
P06492	VP16	HHV11	UL48	Tegument protein VP16	L	L	54	1	175	1	142	175	142	3.24074	2.62963
P08393	ICP0	HHV11	ICP0	E3 ubiquitin-protein ligase ICP0	I	I	78	29	217	1	43	7.48276	43	2.78205	0.551282
P32888	VP19	HHV11	UL38	Triplex capsid protein VP19C	L	L	50	1	116	1	101	116	101	2.32	2.02
P10230	TEG1	HHV11	UL46	Tegument protein UL46	L	L	78	1	176	1	167	176	167	2.25641	2.14103
P10238	ICP27	HHV11	UL54	mRNA export factor	H	H	55	56	119	25	69	2.125	2.76	2.16364	1.25455
P10209	UL25	HHV11	UL25	Virion-packaging protein UL25	L	L	63	1	92	1	98	92	98	1.46032	1.55556
P10202	VP23	HHV11	UL18	Triplex capsid protein VP23	L	L	34	1	46	1	58	46	58	1.35294	1.70588
P04296	ICP8	HHV11	ICP8	Major DNA-binding protein	L	L	128	1	172	1	70	172	70	1.34375	0.546875
P10218	UL34	HHV11	UL34	Virion egress protein UL34	L	L	30	1	40	1	32	40	32	1.33333	1.06667
P10221	UL37	HHV11	UL37	Capsid assembly protein UL37	L	L	121	1	150	1	127	150	127	1.23967	1.04959
P04288	GM	HHV11	gM	Envelope glycoprotein M	L	L	51	1	63	2	73	63	36.5	1.23529	1.43137
P10205	TEG4	HHV11	UL21	Tegument protein UL21	L	L	58	1	68	1	36	68	36	1.17241	0.62069
P10211	GB	HHV11	gB	Envelope glycoprotein B	L	L	100	1	117	1	74	117	74	1.17	0.74
P04488	GE	HHV11	gE	Envelope glycoprotein E	L	L	59	1	67	1	33	67	33	1.13559	0.559322
P10215	UL31	HHV11	UL31	Virion egress protein UL31	L	L	34	1	38	1	29	38	29	1.11765	0.852941
P10220	DEN	HHV11	UL36	Deneddylase	L	L	336	1	375	1	247	375	247	1.11607	0.735119
P04485	ICP22	HHV11	US1	Transcriptional regulator ICP22	H	H	47	6	46	1	36	7.66667	36	0.978723	0.765957
P10228	GC	HHV11	gC	Envelope glycoprotein C	L	L	55	1	37	1	32	37	32	0.672727	0.581818
P10225	VHS	HHV11	UL41	Virion host shutoff protein	L	L	55	1	35	1	56	35	56	0.636364	1.01818
P08392	ICP4	HHV11	RS1	Major viral transcription factor	L	L	133	1	82	1	65	82	65	0.616541	0.488722
P10191	UL7	HHV11	UL7	Virion egress protein UL7	I	L	33	1	19	1	17	19	17	0.575758	0.515152
P10200	UL16	HHV11	UL16	Capsid-binding protein UL16	L	L	40	1	17	1	14	17	14	0.425	0.35
P10235	TEG7	HHV11	UL51	Tegument protein UL51	L	L	25	1	10	1	8	10	8	0.4	0.32
P10201	UL17	HHV11	UL17	Virion-packaging protein UL17	I	I	75	1	27	1	51	27	51	0.36	0.68
P10226	PAP	HHV11	UL42	DNA polymerase processivity factor	L	L	51	1	16	1	8	16	8	0.313725	0.156863
P04294	AN	HHV11	UL12	Alkaline nuclease	L	L	68	1	20	1	8	20	8	0.294118	0.117647
P06486	US10	HHV11	US10	Virion protein US10	L	L	34	1	9	1	11	9	11	0.264706	0.323529
P10224	RIR2	HHV11	UL40	Ribonucleoside-diphosphate reductase small chain	L	L	38	1	6	1	8	6	8	0.157895	0.210526
P04413	US3	HHV11	US3	Serine/threonine-protein kinase US3	L	L	53	1	6	1	26	6	26	0.113208	0.490566
P04290	UL13	HHV11	UL13	Serine/threonine-protein kinase UL13	H	I	57	1	6	1	14	6	14	0.105263	0.245614
P10210	SCAF	HHV11	UL26	Capsid scaffolding protein	I	L	66	1	6	1	10	6	10	0.0909091	0.151515

## Sheet: KOS+EdC (6h) herpes
Accession number	Protein ID	Species	Gene name	MW (kDa)	KOS 6h no EdC (1)	KOS 6h +EdC (1)	KOS 6h no EdC (2)	KOS 6h +EdC (2)	RE KOS 6h +EdC (1)	RE KOS 6h +EdC (2)	SAF KOS 6h +EdC (1)	SAF KOS 6h +EdC (2)
P10233	VP22	HHV11	UL49	32	40	282	89	324	7.05	3.64045	8.8125	10.125
P04296	ICP8	HHV11	ICP8	128	59	926	155	824	15.6949	5.31613	7.23438	6.4375
P08392	ICP4	HHV11	RS1	133	88	948	186	864	10.7727	4.64516	7.12782	6.49624
P10226	PAP	HHV11	UL42	51	10	322	21	316	32.2	15.0476	6.31373	6.19608
P06491	VP5	HHV11	UL19	149	18	869	76	893	48.2778	11.75	5.83221	5.99329
P10193	OBP	HHV11	UL9	94	1	341	5	287	341	57.4	3.62766	3.05319
P10190	PORTL	HHV11	UL6	74	1	251	1	256	251	256	3.39189	3.45946
P10238	ICP27	HHV11	UL54	55	16	184	52	158	11.5	3.03846	3.34545	2.87273
P10230	TEG1	HHV11	UL46	78	12	243	70	296	20.25	4.22857	3.11538	3.79487
P10202	VP23	HHV11	UL18	34	3	90	3	88	30	29.3333	2.64706	2.58824
P32888	VP19	HHV11	UL38	50	1	117	1	120	117	120	2.34	2.4
P10231	TEG5	HHV11	UL47	74	1	147	27	211	147	7.81481	1.98649	2.85135
P04294	AN	HHV11	UL12	68	16	129	46	146	8.0625	3.17391	1.89706	2.14706
P06492	VP16	HHV11	UL48	54	1	86	5	92	86	18.4	1.59259	1.7037
P04293	DPOL	HHV11	UL30	136	1	192	17	309	192	18.1765	1.41176	2.27206
P04485	ICP22	HHV11	US1	47	1	65	7	80	65	11.4286	1.38298	1.70213
P10201	UL17	HHV11	UL17	75	1	72	7	70	72	10	0.96	0.933333
P03176	TK	HHV11	UL23	41	4	32	15	35	8	2.33333	0.780488	0.853659
P10225	VHS	HHV11	UL41	55	1	34	1	53	34	53	0.618182	0.963636
P10234	DUT	HHV11	UL50	39	5	23	5	10	4.6	2	0.589744	0.25641
P10210	SCAF	HHV11	UL26	66	1	36	1	42	36	42	0.545455	0.636364
P04487	RNB	HHV11	US11	18	1	9	1	28	9	28	0.5	1.55556
P10239	TEG6	HHV11	UL55	20	1	9	3	10	9	3.33333	0.45	0.5
P08393	ICP0	HHV11	ICP0	78	1	33	1	57	33	57	0.423077	0.730769
P10218	UL34	HHV11	UL34	30	1	12	3	14	12	4.66667	0.4	0.466667
P10209	UL25	HHV11	UL25	63	1	21	1	37	21	37	0.333333	0.587302
P10205	TEG4	HHV11	UL21	58	1	19	1	22	19	22	0.327586	0.37931
P06486	US10	HHV11	US10	34	1	9	1	6	9	6	0.264706	0.176471
P06485	US2	HHV11	US2	32	1	8	1	12	8	12	0.25	0.375
P04488	gE	HHV11	US8	59	1	14	1	31	14	31	0.237288	0.525424
P04290	UL13	HHV11	UL13	57	1	10	1	20	10	20	0.175439	0.350877
P04413	US3	HHV11	US3	53	1	8	1	14	8	14	0.150943	0.264151
P10189	HELI	HHV11	UL5	99	1	10	1	8	10	8	0.10101	0.0808081
P10236	PRIM	HHV11	UL52	114	1	5	1	16	5	16	0.0438596	0.140351
Original data from Dembowski, J.A., Dremel, S.E., and DeLuca, N.A. (2017) Replication-Coupled Recruitment of Viral and Cellular Factors to Herpes Simplex Virus Type 1 Replication Forks for the Maintenance and Expression of Viral Genomes. PLoS Pathog. 13, e1006166.
Replicating viral genomes were labeled with EdC from 4-6 hpi

## Sheet: KOS 1h human
Accession number	Protein ID	Species	Gene name	Protein name	KOS-EdC 1h (1) L/I/H	KOS-EdC 1h (2) L/I/H	MW (kDa)	KOS 1h (1)	KOS-EdC 1h (1)	KOS 1h (2)	KOS-EdC 1h (2)	RE KOS-EdC 1h (1)	RE KOS-EdC 1h (2)	SAF KOS-EdC 1h (1)	SAF KOS-EdC 1h (2)		Num of Expt. (found/total)	Found in	relative amt of expts	Ave SpC	Max SpC
P07384	CAN1	HUMAN	CAPN1	Calpain-1catalyticsubunit	H	H	82	1	6	1	9	6	9	0.0731707	0.109756		19/411	19	4.62287	2.4	13
Q14839	CHD4	HUMAN	CHD4	Chromodomain-helicase-DNA-bindingprotein4	H	H	218	2	20	3	14	10	4.66667	0.0917431	0.0642202		80/411	80	19.4647	25.8	124
P68400	CSK21	HUMAN	CSNK2A1	Casein kinase II subunit alpha	H	H	45	1	8	1	5	5	1	0.177778	0.111111		64 / 411	64	15.5718	2.9	12
P56545	CTBP2	HUMAN	CTBP2	C-terminal-bindingprotein2	H	H	49	2	7	2	8	3.5	4	0.142857	0.163265		8/411	8	1.94647	1.6	4
Q9BUQ8	DDX23	HUMAN	DDX23	Probable ATP-dependent RNA helicase DDX23	H	H	96	1	11	1	7	7	1	0.114583	0.0729167		63 / 411	63	15.3285	5.3	27
Q02539	H11	HUMAN	HIST1H1A	HistoneH1.1	H	H	22	1	30	1	25	30	25	1.36364	1.13636		238/411	238	57.9075	4.7	36
P10412	H14	HUMAN	HIST1H1E	Histone H1.4	H	H	22	1	67	1	90	90	1	3.04545	4.09091		299 / 411	299	72.7494	9.9	76
Q5SSJ5	HP1B3	HUMAN	HP1BP3	Heterochromatinprotein1-bindingprotein3	H	H	61	7	43	3	46	6.14286	15.3333	0.704918	0.754098		68/411	68	16.545	5	12
Q8N201	INT1	HUMAN	INTS1	Integratorcomplexsubunit1	H	H	244	4	39	2	9	9.75	4.5	0.159836	0.0368852		9/411	9	2.18978	2.7	9
P49916	DNLI3	HUMAN	LIG3	DNAligase3	H	H	113	4	23	1	12	5.75	12	0.20354	0.106195		20/411	20	4.86618	3.4	25
P19338	NUCL	HUMAN	NCL	Nucleolin	H	H	77	2	12	1	8	8	1	0.155844	0.103896		261 / 411	261	63.5036	16.6	99
Q14938	NFIX	HUMAN	NFIX	Nuclear factor 1 X-type	H	H	55	1	7	1	5	5	1	0.127273	0.0909091		10 / 411	10	2.43309	1.4	3
P09874	PARP1	HUMAN	PARP1	Poly[ADP-ribose]polymerase1	H	H	113	20	65	12	37	3.25	3.08333	0.575221	0.327434		182/411	182	44.2822	11.8	151
Q460N5	PAR14	HUMAN	PARP14	Poly[ADP-ribose]polymerase14	H	H	203	1	13	1	11	13	11	0.0640394	0.0541872		2/411	2	0.486618	1	1
P29590	PML	HUMAN	PML	ProteinPML	H	H	98	3	93	4	65	31	16.25	0.94898	0.663265		9/411	9	2.18978	1.2	2
P24928	RPB1	HUMAN	POLR2A	DNA-directedRNApolymeraseIIsubunitRPB1	H	H	217	4	45	3	17	11.25	5.66667	0.207373	0.078341		50/411	50	12.1655	9.9	78
P27694	RFA1	HUMAN	RPA1	ReplicationproteinA70kDaDNA-bindingsubunit	H	H	68	1	26	1	29	26	29	0.382353	0.426471		84/411	84	20.438	4.5	34
O95470	SGPL1	HUMAN	SGPL1	Sphingosine-1-phosphatelyase1	H	H	64	1	7	1	10	7	10	0.109375	0.15625		10/411	10	2.43309	1.2	2
P51532	SMCA4	HUMAN	SMARCA4	Transcription activator BRG1	H	H	185	1	15	1	10	10	1	0.0810811	0.0540541		59 / 411	59	14.3552	6.3	20
Q8TAQ2	SMRC2	HUMAN	SMARCC2	SWI/SNF complex subunit SMARCC2	H	H	133	5	29	3	16	5.33333	0.333333	0.218045	0.120301		64 / 411	64	15.5718	3.6	15
A6NHR9	SMHD1	HUMAN	SMCHD1	Structuralmaintenanceofchromosomesflexiblehingedomain-containingprotein1	H	H	226	8	37	5	18	4.625	3.6	0.163717	0.079646		45/411	45	10.9489	4.3	33
P23497	SP100	HUMAN	SP100	NuclearautoantigenSp-100	H	H	100	1	7	1	6	7	6	0.07	0.06		10/411	10	2.43309	1.3	3
Q9BXP5	SRRT	HUMAN	SRRT	Serrate RNA effector molecule homolog	H	H	101	2	16	1	6	6	1	0.158416	0.0594059		82 / 411	82	19.9513	6	43
P61956	SUMO2	HUMAN	SUMO2	Small ubiquitin-related modifier 2	H	H	11	1	21	2	10	5	0.5	1.90909	0.909091		81 / 411	81	19.708	2	18
Q9Y5B9	SP16H	HUMAN	SUPT16H	FACT complex subunit SPT16	H	H	120	2	58	2	40	20	0.5	0.483333	0.333333		76 / 411	76	18.4915	12.8	106
Q6I9Y2	THOC7	HUMAN	THOC7	THO complex subunit 7 homolog	H	H	24	1	5	1	6	6	1	0.208333	0.25		13 / 411	13	3.16302	2.5	8
P11387	TOP1	HUMAN	TOP1	DNAtopoisomerase1	H	H	91	7	38	6	30	5.42857	5	0.417582	0.32967		110/411	110	26.764	8.9	60
Q9Y4A5	TRRAP	HUMAN	TRRAP	Transformation/transcription domain-associated protein	H	H	438	1	11	1	16	16	1	0.0251142	0.0365297		9 / 411	9	2.18978	1.7	3
Q53GS9	SNUT2	HUMAN	USP39	U4/U6.U5tri-snRNP-associatedprotein2	H	H	65	1	7	1	5	7	5	0.107692	0.0769231		44/411	44	10.7056	2.8	8
Columns R-V are CRAPome data

## Sheet: KOS 2h human
Accessionnumber	Protein ID	Species	Gene name	Protein name	KOS-EdC 2h (1 )L/I/H	KOS-EdC 2h (2) L/I/H	MW (kDa)	KOS 2h (1)	KOS-EdC 2h (1)	KOS 2h (2)	KOS-EdC 2h (2)	RE KOS-EdC 2h (1)	RE KOS-EdC 2h (2)	SAF KOS-EdC 2h (1)	SAF KOS-EdC 2h (2)		Num of Expt. (found/total)	Found in	relative amt of expts	Ave SpC	Max SpC
Q86V81	THOC4	HUMAN	ALYREF	THOcomplexsubunit4	H	H	27	2	9	2	11	4.5	5.5	0.333333	0.407407		177 / 411	177	43.0657	8	74
Q5T9A4	ATD3B	HUMAN	ATAD3B	ATPasefamilyAAAdomain-containingprotein3B	H	H	73	1	20	1	39	20	39	0.273973	0.534247		59 / 411	59	14.3552	4.8	42
P07384	CAN1	HUMAN	CAPN1	Calpain-1catalyticsubunit	H	H	82	1	5	1	23	5	23	0.0609756	0.280488		19 / 411	19	4.62287	2.4	13
P04632	CPNS1	HUMAN	CAPNS1	Calpain small subunit 1	H	H	28	1	5	1	10	5	10	0.178571	0.357143		22 / 411	22	5.3528	7.3	41
Q7Z7K6	CENPV	HUMAN	CENPV	CentromereproteinV	H	H	30	1	6	1	7	6	7	0.2	0.233333		26 / 411	26	6.32603	2.1	10
O14647	CHD2	HUMAN	CHD2	Chromodomain-helicase-DNA-binding protein 2	H	H	211	1	8	1	7	8	7	0.0379147	0.0331754		27 / 411	27	6.56934	3.9	26
Q14839	CHD4	HUMAN	CHD4	Chromodomain-helicase-DNA-bindingprotein4	H	I	218	1	17	1	43	17	43	0.0779817	0.197248		80 / 411	80	19.4647	25.8	124
P02452	CO1A1	HUMAN	COL1A1	Collagen alpha-1(I) chain	H	H	139	1	23	1	27	23	27	0.165468	0.194245		13 / 411	13	3.16302	8.5	67
Q10570	CPSF1	HUMAN	CPSF1	Cleavage and polyadenylation specificity factor subunit 1	H	H	161	3	50	10	93	16.6667	9.3	0.310559	0.57764		54 / 411	54	13.1387	10.6	52
Q9UKF6	CPSF3	HUMAN	CPSF3	Cleavage and polyadenylation specificity factor subunit 3	H	H	77	1	12	1	27	12	27	0.155844	0.350649		51 / 411	51	12.4088	3.6	16
Q5TA45	INT11	HUMAN	CPSF3L	Integrator complex subunit 11	H	H	68	1	5	2	12	5	6	0.0735294	0.176471		4 / 411	4	0.973236	1	1
P68400	CSK21	HUMAN	CSNK2A1	Casein kinase II subunit alpha	H	H	45	1	10	1	11	10	11	0.222222	0.244444		64 / 411	64	15.5718	2.9	12
P19784	CSK22	HUMAN	CSNK2A2	Casein kinase II subunit alpha'	H	H	41	1	10	1	6	10	6	0.243902	0.146341		23 / 411	23	5.59611	1.5	4
P67870	CSK2B	HUMAN	CSNK2B	Casein kinase II subunit beta	H	H	25	1	7	1	7	7	7	0.28	0.28		21 / 411	21	5.10949	1.6	6
Q12996	CSTF3	HUMAN	CSTF3	Cleavagestimulationfactorsubunit3	H	H	83	1	7	1	17	7	17	0.0843373	0.204819		32 / 411	32	7.78589	3.9	33
Q13620	CUL4B	HUMAN	CUL4B	Cullin-4B	H	H	104	1	5	1	5	5	5	0.0480769	0.0480769		58 / 411	58	14.1119	3	16
P35659	DEK	HUMAN	DEK	Protein DEK	H	H	43	1	6	1	6	6	6	0.139535	0.139535		52 / 411	52	12.6521	2.8	16
P50402	EMD	HUMAN	EMD	Emerin	H	H	29	6	22	11	40	3.66667	3.63636	0.758621	1.37931		82 / 411	82	19.9513	3.7	26
P07305	H10	HUMAN	H1F0	Histone H1.0	H	H	21	1	6	1	5	6	5	0.285714	0.238095		32 / 411	32	7.78589	5.1	71
P16104	H2AX	HUMAN	H2AFX	Histone H2A.x	H	H	15	1	28	1	30	28	30	1.86667	2		231 / 411	231	56.2044	6.7	142
Q9P0M6	H2AW	HUMAN	H2AFY2	Core histone macro-H2A.2	H	H	40	1	5	1	9	5	9	0.125	0.225		29 / 411	29	7.05596	4.9	25
P84243	H33	HUMAN	H3F3A	Histone H3.3	H	H	15	1	32	1	42	32	42	2.13333	2.8		139 / 411	139	33.82	4.4	30
Q02539	H11	HUMAN	HIST1H1A	HistoneH1.1	H	H	22	1	45	1	24	45	24	2.04545	1.09091		238 / 411	238	57.9075	4.7	36
P16401	H15	HUMAN	HIST1H1B	Histone H1.5	H	H	23	27	142	26	140	5.25926	5.38462	6.17391	6.08696		100 / 411	100	24.3309	4.8	47
P16402	H13	HUMAN	HIST1H1D	Histone H1.3	H	H	22	1	79	1	56	79	56	3.59091	2.54545		298 / 411	298	72.5061	9.2	75
P10412	H14	HUMAN	HIST1H1E	Histone H1.4	H	H	22	1	62	1	78	62	78	2.81818	3.54545		299 / 411	299	72.7494	9.9	76
P55795	HNRH2	HUMAN	HNRNPH2	Heterogeneous nuclear ribonucleoprotein H2	H	H	49	1	33	9	62	33	6.88889	0.673469	1.26531		266 / 411	266	64.7202	7	83
Q5SSJ5	HP1B3	HUMAN	HP1BP3	Heterochromatinprotein1-bindingprotein3	H	H	61	7	95	18	109	13.5714	6.05556	1.55738	1.78689		68 / 411	68	16.545	5	12
P10809	CH60	HUMAN	HSPD1	60kDaheatshockprotein,mitochondrial	L	I	61	1	5	1	7	5	7	0.0819672	0.114754		231 / 411	231	56.2044	17.9	165
Q16666	IF16	HUMAN	IFI16	Gamma-interferon-inducibleprotein16	H	H	88	1	6	4	14	6	3.5	0.0681818	0.159091		9 / 411	9	2.18978	1.8	3
Q8N201	INT1	HUMAN	INTS1	Integratorcomplexsubunit1	H	I	244	1	35	5	89	35	17.8	0.143443	0.364754		9 / 411	9	2.18978	2.7	9
Q9NVR2	INT10	HUMAN	INTS10	Integratorcomplexsubunit10	H	H	82	1	8	1	19	8	19	0.097561	0.231707		0 / 411	0	0	0	0
Q9H0H0	INT2	HUMAN	INTS2	Integrator complex subunit 2	H	H	134	1	7	1	20	7	20	0.0522388	0.149254		0 / 411	0	0	0	0
Q68E01	INT3	HUMAN	INTS3	Integratorcomplexsubunit3	H	H	118	1	15	1	40	15	40	0.127119	0.338983		9 / 411	9	2.18978	1.2	3
Q96HW7	INT4	HUMAN	INTS4	Integratorcomplexsubunit4	H	H	108	1	8	1	11	8	11	0.0740741	0.101852		8 / 411	8	1.94647	2.1	10
Q9UL03	INT6	HUMAN	INTS6	Integrator complex subunit 6	H	H	100	1	7	1	21	7	21	0.07	0.21		1 / 411	1	0.243309	1	1
Q9NVH2	INT7	HUMAN	INTS7	Integrator complex subunit 7	H	H	107	1	8	1	20	8	20	0.0747664	0.186916		4 / 411	4	0.973236	1.5	3
Q69YN4	VIR	HUMAN	KIAA1429	Proteinvirilizerhomolog	H	H	202	1	14	1	8	14	8	0.0693069	0.039604		22 / 411	22	5.3528	4.5	12
Q8NC56	LEMD2	HUMAN	LEMD2	LEMdomain-containingprotein2	H	H	57	1	8	4	20	8	5	0.140351	0.350877		5 / 411	5	1.21655	2.4	7
P49916	DNLI3	HUMAN	LIG3	DNAligase3	H	H	113	1	30	1	52	30	52	0.265487	0.460177		20 / 411	20	4.86618	3.4	25
P20700	LMNB1	HUMAN	LMNB1	Lamin-B1	H	H	66	36	128	16	105	3.55556	6.5625	1.93939	1.59091		117 / 411	117	28.4672	7.7	106
Q03252	LMNB2	HUMAN	LMNB2	Lamin-B2	H	I	68	21	80	19	115	3.80952	6.05263	1.17647	1.69118		68 / 411	68	16.545	4.4	60
Q15648	MED1	HUMAN	MED1	MediatorofRNApolymeraseIItranscriptionsubunit1	H	H	168	1	20	1	44	20	44	0.119048	0.261905		25 / 411	25	6.08273	9.7	24
Q93074	MED12	HUMAN	MED12	Mediator of RNA polymerase II transcription subunit 12	H	H	243	1	51	1	95	51	95	0.209877	0.390947		3 / 411	3	0.729927	2	4
O60244	MED14	HUMAN	MED14	MediatorofRNApolymeraseIItranscriptionsubunit14	H	H	161	1	56	1	119	56	119	0.347826	0.73913		6 / 411	6	1.45985	1.2	2
Q9Y2X0	MED16	HUMAN	MED16	MediatorofRNApolymeraseIItranscriptionsubunit16	I	H	97	1	34	1	57	34	57	0.350515	0.587629		4 / 411	4	0.973236	1	1
Q9NVC6	MED17	HUMAN	MED17	Mediator of RNA polymerase II transcription subunit 17	H	H	73	1	15	1	47	15	47	0.205479	0.643836		1 / 411	1	0.243309	1	1
Q9H944	MED20	HUMAN	MED20	MediatorofRNApolymeraseIItranscriptionsubunit20	H	H	23	1	6	1	11	6	11	0.26087	0.478261		1 / 411	1	0.243309	1	1
Q9ULK4	MED23	HUMAN	MED23	MediatorofRNApolymeraseIItranscriptionsubunit23	H	H	156	1	104	1	114	104	114	0.666667	0.730769		6 / 411	6	1.45985	1.8	6
O75448	MED24	HUMAN	MED24	MediatorofRNApolymeraseIItranscriptionsubunit24	H	I	110	1	41	1	78	41	78	0.372727	0.709091		3 / 411	3	0.729927	1.3	2
Q71SY5	MED25	HUMAN	MED25	MediatorofRNApolymeraseIItranscriptionsubunit25	H	H	78	1	12	1	17	12	17	0.153846	0.217949		1 / 411	1	0.243309	1	1
Q6P2C8	MED27	HUMAN	MED27	MediatorofRNApolymeraseIItranscriptionsubunit27	H	H	35	1	15	1	13	15	13	0.428571	0.371429		2 / 411	2	0.486618	1.5	2
Q96HR3	MED30	HUMAN	MED30	Mediator of RNA polymerase II transcription subunit 30	H	H	20	1	7	1	11	7	11	0.35	0.55		2 / 411	2	0.486618	1	1
O75586	MED6	HUMAN	MED6	Mediator of RNA polymerase II transcription subunit 6	H	H	28	1	9	1	11	9	11	0.321429	0.392857		1 / 411	1	0.243309	1	1
P09874	PARP1	HUMAN	PARP1	Poly[ADP-ribose]polymerase1	H	H	113	1	89	11	128	89	11.6364	0.787611	1.13274		182 / 411	182	44.2822	11.8	151
Q460N5	PAR14	HUMAN	PARP14	Poly [ADP-ribose] polymerase 14	H	H	203	1	8	1	24	8	24	0.0394089	0.118227		2 / 411	2	0.486618	1	1
Q9NTI5	PDS5B	HUMAN	PDS5B	SisterchromatidcohesionproteinPDS5homologB	H	H	165	1	25	1	29	25	29	0.151515	0.175758		8 / 411	8	1.94647	2.8	9
Q8IZL8	PELP1	HUMAN	PELP1	Proline-,glutamicacid-andleucine-richprotein1	H	H	120	6	57	5	52	9.5	10.4	0.475	0.433333		37 / 411	37	9.00243	3	19
P24928	RPB1	HUMAN	POLR2A	DNA-directedRNApolymeraseIIsubunitRPB1	H	H	217	1	122	1	196	122	196	0.562212	0.903226		50 / 411	50	12.1655	9.9	78
P30876	RPB2	HUMAN	POLR2B	DNA-directed RNA polymerase II subunit RPB2	H	H	134	3	61	1	108	20.3333	108	0.455224	0.80597		58 / 411	58	14.1119	6.5	65
P19387	RPB3	HUMAN	POLR2C	DNA-directed RNA polymerase II subunit RPB3	H	H	31	1	6	1	7	6	7	0.193548	0.225806		24 / 411	24	5.83942	2.7	10
P30153	2AAA	HUMAN	PPP2R1A	Serine/threonine-protein phosphatase 2A 65 regulatory subunit A alpha isoform	H	H	65	1	5	1	6	5	6	0.0769231	0.0923077		132 / 411	132	32.1168	5.4	43
O43172	PRP4	HUMAN	PRPF4	U4/U6smallnuclearribonucleoproteinPrp4	H	H	58	1	5	1	5	5	5	0.0862069	0.0862069		50 / 411	50	12.1655	5.2	16
O75400	PR40A	HUMAN	PRPF40A	Pre-mRNA-processingfactor40homologA	L	H	109	8	26	6	20	3.25	3.33333	0.238532	0.183486		76 / 411	76	18.4915	5.9	30
Q96PK6	RBM14	HUMAN	RBM14	RNA-bindingprotein14	H	H	69	7	53	19	66	7.57143	3.47368	0.768116	0.956522		52 / 411	52	12.6521	2.2	8
P38159	RBMX	HUMAN	RBMX	RNA-bindingmotifprotein,Xchromosome	H	H	42	33	132	59	179	4	3.0339	3.14286	4.2619		169 / 411	169	41.1192	7.8	68
P27694	RFA1	HUMAN	RPA1	ReplicationproteinA70kDaDNA-bindingsubunit	H	H	68	1	55	1	75	55	75	0.808824	1.10294		84 / 411	84	20.438	4.5	34
Q02878	RL6	HUMAN	RPL6	60SribosomalproteinL6	H	H	33	13	54	31	100	4.15385	3.22581	1.63636	3.0303		172 / 411	172	41.8491	11.5	249
Q15424	SAFB1	HUMAN	SAFB	ScaffoldattachmentfactorB1	H	H	103	1	18	1	44	18	44	0.174757	0.427184		77 / 411	77	18.7348	6.1	55
Q8NC51	PAIRB	HUMAN	SERBP1	Plasminogenactivatorinhibitor1RNA-bindingprotein	H	H	45	1	12	4	31	12	7.75	0.266667	0.688889		175 / 411	175	42.5791	12	107
Q13435	SF3B2	HUMAN	SF3B2	Splicing factor 3B subunit 2	H	H	100	1	25	1	33	25	33	0.25	0.33		134 / 411	134	32.6034	12.7	83
P42285	SK2L2	HUMAN	SKIV2L2	Superkiller viralicidic activity 2-like 2	H	H	118	1	9	1	5	9	5	0.0762712	0.0423729		66 / 411	66	16.0584	9	43
P51532	SMCA4	HUMAN	SMARCA4	Transcription activator BRG1	H	H	185	1	11	2	26	11	13	0.0594595	0.140541		59 / 411	59	14.3552	6.3	20
Q8TAQ2	SMRC2	HUMAN	SMARCC2	SWI/SNF complex subunit SMARCC2	H	H	133	1	29	1	36	29	36	0.218045	0.270677		64 / 411	64	15.5718	3.6	15
Q14683	SMC1A	HUMAN	SMC1A	Structuralmaintenanceofchromosomesprotein1A	H	H	143	1	81	6	74	81	12.3333	0.566434	0.517483		79 / 411	79	19.2214	5.7	50
Q9UQE7	SMC3	HUMAN	SMC3	Structural maintenance of chromosomes protein 3	H	H	142	6	83	12	75	13.8333	6.25	0.584507	0.528169		73 / 411	73	17.7616	6.6	51
A6NHR9	SMHD1	HUMAN	SMCHD1	Structural maintenance of chromosomes flexible hinge domain-containing protein 1	H	H	226	2	15	5	31	7.5	6.2	0.0663717	0.137168		45 / 411	45	10.9489	4.3	33
Q9BXP5	SRRT	HUMAN	SRRT	Serrate RNA effector molecule homolog	H	H	101	1	36	2	42	36	21	0.356436	0.415842		82 / 411	82	19.9513	6	43
Q13242	SRSF9	HUMAN	SRSF9	Serine/arginine-rich splicing factor 9	H	H	26	1	7	1	17	7	17	0.269231	0.653846		77 / 411	77	18.7348	4.4	18
Q08945	SSRP1	HUMAN	SSRP1	FACTcomplexsubunitSSRP1	H	H	81	1	37	1	58	37	58	0.45679	0.716049		73 / 411	73	17.7616	6.7	46
Q8N3U4	STAG2	HUMAN	STAG2	CohesinsubunitSA-2	H	H	141	1	8	1	5	8	5	0.0567376	0.035461		26 / 411	26	6.32603	2.4	23
Q9Y5B9	SP16H	HUMAN	SUPT16H	FACT complex subunit SPT16	H	H	120	1	94	9	131	94	14.5556	0.783333	1.09167		76 / 411	76	18.4915	12.8	106
O00267	SPT5H	HUMAN	SUPT5H	Transcription elongation factor SPT5	H	H	121	1	25	1	72	25	72	0.206612	0.595041		50 / 411	50	12.1655	5.1	47
Q7KZ85	SPT6H	HUMAN	SUPT6H	TranscriptionelongationfactorSPT6	H	H	199	1	33	1	91	33	91	0.165829	0.457286		34 / 411	34	8.27251	11.2	85
Q9NXF1	TEX10	HUMAN	TEX10	Testis-expressedsequence10protein	H	H	106	5	21	3	46	4.2	15.3333	0.198113	0.433962		34 / 411	34	8.27251	2.7	16
Q96FV9	THOC1	HUMAN	THOC1	THO complex subunit 1	H	H	76	1	38	1	74	38	74	0.5	0.973684		35 / 411	35	8.51582	3.9	20
Q8NI27	THOC2	HUMAN	THOC2	THO complex subunit 2	H	H	183	5	100	6	119	20	19.8333	0.546448	0.650273		64 / 411	64	15.5718	6.5	26
Q96J01	THOC3	HUMAN	THOC3	THO complex subunit 3	H	H	39	1	16	1	22	16	22	0.410256	0.564103		50 / 411	50	12.1655	1.7	5
Q13769	THOC5	HUMAN	THOC5	THOcomplexsubunit5homolog	H	H	79	1	14	1	28	14	28	0.177215	0.35443		17 / 411	17	4.13625	4.7	20
Q6I9Y2	THOC7	HUMAN	THOC7	THO complex subunit 7 homolog	H	H	24	1	14	1	17	14	17	0.583333	0.708333		13 / 411	13	3.16302	2.5	8
P42167	LAP2B	HUMAN	TMPO	Lamina-associated polypeptide 2, isoforms beta/gamma	H	H	51	1	7	1	21	7	21	0.137255	0.411765		127 / 411	127	30.9002	13.6	78
P11387	TOP1	HUMAN	TOP1	DNAtopoisomerase1	H	H	91	1	70	17	127	70	7.47059	0.769231	1.3956		110 / 411	110	26.764	8.9	60
Q12888	TP53B	HUMAN	TP53BP1	Tumorsuppressorp53-bindingprotein1	H	H	214	1	8	4	22	8	5.5	0.0373832	0.102804		41 / 411	41	9.97567	10.4	44
Q9Y4A5	TRRAP	HUMAN	TRRAP	Transformation/transcription domain-associated protein	H	H	438	1	79	1	134	79	134	0.180365	0.305936		9 / 411	9	2.18978	1.7	3
P17480	UBF1	HUMAN	UBTF	Nucleolar transcription factor 1	H	H	89	1	9	1	11	9	11	0.101124	0.123596		23 / 411	23	5.59611	9.8	42
Q9BV38	WDR18	HUMAN	WDR18	WDrepeat-containingprotein18	H	H	47	4	16	7	30	4	4.28571	0.340426	0.638298		52 / 411	52	12.6521	2.8	8
Q6UXN9	WDR82	HUMAN	WDR82	WDrepeat-containingprotein82	H	H	35	3	14	5	27	4.66667	5.4	0.4	0.771429		42 / 411	42	10.219	8.7	88
P67809	YBOX1	HUMAN	YBX1	Nuclease-sensitiveelement-bindingprotein1	H	H	36	1	7	1	23	7	23	0.194444	0.638889		233 / 411	233	56.691	7.2	101
Columns R-V are CRAPome data

## Sheet: KOS 3h human
Accessionnumber	Protein ID	Species	Gene name	Protein name	KOS-EdC 3h (1) L/I/H	KOS-EdC 3h (2) L/I/H	MW (kDa)	KOS 3h (1)	KOS-EdC 3h (1)	KOS 3h (2)	KOS-EdC 3h (2)	RE KOS-EdC 3h (1)	RE KOS-EdC 3h (2)	SAF KOS-EdC 3h (1)	SAF KOS-EdC 3h (2)		Num of Expt. (found/total)	Found in	relative amt of expts	Ave SpC	Max SpC
O96019	ACL6A	HUMAN	ACTL6A	Actin-likeprotein6A	I	H	47	7	32	4	13	4.57143	3.25	0.680851	0.276596		59 / 411	59	14.3552	3.2	13
P07384	CAN1	HUMAN	CAPN1	Calpain-1catalyticsubunit	H	H	82	2	16	1	8	8	8	0.195122	0.097561		19 / 411	19	4.62287	2.4	13
P50750	CDK9	HUMAN	CDK9	Cyclin-dependentkinase9	I	H	43	1	28	1	6	28	6	0.651163	0.139535		47 / 411	47	11.4355	2	11
Q9Y281	COF2	HUMAN	CFL2	Cofilin-2	H	H	19	1	9	1	5	9	5	0.473684	0.263158		154 / 411	154	37.4696	2.6	21
O14647	CHD2	HUMAN	CHD2	Chromodomain-helicase-DNA-bindingprotein2	H	H	211	1	20	1	15	20	15	0.0947867	0.07109		27 / 411	27	6.56934	3.9	26
Q10570	CPSF1	HUMAN	CPSF1	Cleavageandpolyadenylationspecificityfactorsubunit1	H	H	161	30	100	16	70	3.33333	4.375	0.621118	0.434783		54 / 411	54	13.1387	10.6	52
Q9P2I0	CPSF2	HUMAN	CPSF2	Cleavageandpolyadenylationspecificityfactorsubunit2	H	H	88	16	53	1	6	3.3125	6	0.602273	0.0681818		57 / 411	57	13.8686	4.7	21
Q9UKF6	CPSF3	HUMAN	CPSF3	Cleavageandpolyadenylationspecificityfactorsubunit3	H	H	77	4	32	1	17	8	17	0.415584	0.220779		51 / 411	51	12.4088	3.6	16
P68400	CSK21	HUMAN	CSNK2A1	CaseinkinaseIIsubunitalpha	H	H	45	2	19	5	17	9.5	3.4	0.422222	0.377778		64 / 411	64	15.5718	2.9	12
P19784	CSK22	HUMAN	CSNK2A2	CaseinkinaseIIsubunitalpha'	H	H	41	1	7	3	11	7	3.66667	0.170732	0.268293		23 / 411	23	5.59611	1.5	4
P67870	CSK2B	HUMAN	CSNK2B	CaseinkinaseIIsubunitbeta	H	H	25	1	7	4	13	7	3.25	0.28	0.52		21 / 411	21	5.10949	1.6	6
Q12996	CSTF3	HUMAN	CSTF3	Cleavagestimulationfactorsubunit3	H	H	83	19	48	5	23	2.52632	4.6	0.578313	0.277108		32 / 411	32	7.78589	3.9	33
Q6PD62	CTR9	HUMAN	CTR9	RNA polymerase-associated protein CTR9 homolog	H	H	134	1	6	1	35	6	35	0.0447761	0.261194		16/411	16	3.89294	4.5	22
Q9NR30	DDX21	HUMAN	DDX21	NucleolarRNAhelicase2	I	H	87	9	28	3	11	3.11111	3.66667	0.321839	0.126437		179 / 411	179	43.5523	13.1	75
P35659	DEK	HUMAN	DEK	ProteinDEK	H	H	43	10	49	6	26	4.9	4.33333	1.13953	0.604651		52 / 411	52	12.6521	2.8	16
P19447	ERCC3	HUMAN	ERCC3	TFIIHbasaltranscriptionfactorcomplexhelicaseXPBsubunit	H	L	89	3	16	1	6	5.33333	6	0.179775	0.0674157		1 / 411	1	0.243309	1	1
P22087	FBRL	HUMAN	FBL	rRNA2'-O-methyltransferasefibrillarin	H	H	34	3	9	5	16	3	3.2	0.264706	0.470588		161 / 411	161	39.1727	4.8	33
Q9UN86	G3BP2	HUMAN	G3BP2	RasGTPase-activatingprotein-bindingprotein2	H	H	54	6	16	3	9	2.66667	3	0.296296	0.166667		59 / 411	59	14.3552	2.9	24
Q12789	TF3C1	HUMAN	GTF3C1	Generaltranscriptionfactor3Cpolypeptide1	H	H	239	1	16	1	11	16	11	0.0669456	0.0460251		39 / 411	39	9.48905	3.4	13
Q16666	IF16	HUMAN	IFI16	Gamma-interferon-inducibleprotein16	H	I	88	25	63	1	15	2.52	15	0.715909	0.170455		9 / 411	9	2.18978	1.8	3
Q8N201	INT1	HUMAN	INTS1	Integratorcomplexsubunit1	I	H	244	17	61	10	50	3.58824	5	0.25	0.204918		9 / 411	9	2.18978	2.7	9
Q68E01	INT3	HUMAN	INTS3	Integratorcomplexsubunit3	H	H	118	2	22	1	20	11	20	0.186441	0.169492		9 / 411	9	2.18978	1.2	3
Q9NVH2	INT7	HUMAN	INTS7	Integratorcomplexsubunit7	L	H	107	1	18	1	5	18	5	0.168224	0.046729		4 / 411	4	0.973236	1.5	3
Q75QN2	INT8	HUMAN	INTS8	Integratorcomplexsubunit8	H	H	113	7	20	3	10	2.85714	3.33333	0.176991	0.0884956		0 / 411	0	0	0	0
O60341	KDM1A	HUMAN	KDM1A	Lysine-specifichistonedemethylase1A	H	H	93	4	24	2	7	6	3.5	0.258065	0.0752688		37 / 411	37	9.00243	3.5	16
Q8NC56	LEMD2	HUMAN	LEMD2	LEMdomain-containingprotein2	H	H	57	17	45	2	23	2.64706	11.5	0.789474	0.403509		5 / 411	5	1.21655	2.4	7
P49916	DNLI3	HUMAN	LIG3	DNAligase3	H	H	113	3	57	1	20	19	20	0.504425	0.176991		20 / 411	20	4.86618	3.4	25
Q15648	MED1	HUMAN	MED1	MediatorofRNApolymeraseIItranscriptionsubunit1	I	H	168	1	29	1	21	29	21	0.172619	0.125		25 / 411	25	6.08273	9.7	24
Q93074	MED12	HUMAN	MED12	MediatorofRNApolymeraseIItranscriptionsubunit12	H	H	243	1	57	1	36	57	36	0.234568	0.148148		3 / 411	3	0.729927	2	4
O60244	MED14	HUMAN	MED14	MediatorofRNApolymeraseIItranscriptionsubunit14	I	H	161	1	32	1	27	32	27	0.198758	0.167702		6 / 411	6	1.45985	1.2	2
Q9Y2X0	MED16	HUMAN	MED16	MediatorofRNApolymeraseIItranscriptionsubunit16	I	I	97	1	19	1	18	19	18	0.195876	0.185567		4 / 411	4	0.973236	1	1
Q9NVC6	MED17	HUMAN	MED17	MediatorofRNApolymeraseIItranscriptionsubunit17	H	H	73	1	14	1	10	14	10	0.191781	0.136986		1 / 411	1	0.243309	1	1
Q9H944	MED20	HUMAN	MED20	MediatorofRNApolymeraseIItranscriptionsubunit20	H	H	23	1	7	1	7	7	7	0.304348	0.304348		1 / 411	1	0.243309	1	1
Q9ULK4	MED23	HUMAN	MED23	MediatorofRNApolymeraseIItranscriptionsubunit23	H	H	156	4	55	1	51	13.75	51	0.352564	0.326923		6 / 411	6	1.45985	1.8	6
O75448	MED24	HUMAN	MED24	MediatorofRNApolymeraseIItranscriptionsubunit24	I	H	110	1	42	1	22	42	22	0.381818	0.2		3 / 411	3	0.729927	1.3	2
Q71SY5	MED25	HUMAN	MED25	MediatorofRNApolymeraseIItranscriptionsubunit25	H	H	78	1	5	1	8	5	8	0.0641026	0.102564		1 / 411	1	0.243309	1	1
Q6P2C8	MED27	HUMAN	MED27	MediatorofRNApolymeraseIItranscriptionsubunit27	H	H	35	1	7	1	5	7	5	0.2	0.142857		2 / 411	2	0.486618	1.5	2
Q9Y3C7	MED31	HUMAN	MED31	MediatorofRNApolymeraseIItranscriptionsubunit31	I	I	16	1	9	1	5	9	5	0.5625	0.3125		3 / 411	3	0.729927	1	1
P49959	MRE11	HUMAN	MRE11A	Double-strandbreakrepairproteinMRE11A	H	H	81	2	10	2	5	5	2.5	0.123457	0.0617284		60 / 411	60	14.5985	19	80
Q9BQG0	MBB1A	HUMAN	MYBBP1A	Myb-bindingprotein1A	H	H	149	2	18	1	5	9	5	0.120805	0.033557		112 / 411	112	27.2506	8.6	51
P09874	PARP1	HUMAN	PARP1	Poly[ADP-ribose]polymerase1	H	H	113	60	171	45	174	2.85	3.86667	1.51327	1.53982		182 / 411	182	44.2822	11.8	151
Q460N5	PAR14	HUMAN	PARP14	Poly[ADP-ribose]polymerase14	H	H	203	1	54	1	66	54	66	0.26601	0.325123		2 / 411	2	0.486618	1	1
P12004	PCNA	HUMAN	PCNA	Proliferatingcellnuclearantigen	H	H	29	1	18	1	25	18	25	0.62069	0.862069		97 / 411	97	23.601	4.8	23
Q9NTI5	PDS5B	HUMAN	PDS5B	SisterchromatidcohesionproteinPDS5homologB	H	H	165	12	68	4	26	5.66667	6.5	0.412121	0.157576		8 / 411	8	1.94647	2.8	9
Q96T60	PNKP	HUMAN	PNKP	Bifunctionalpolynucleotidephosphatase/kinase	H	H	57	3	11	1	8	3.66667	8	0.192982	0.140351		2 / 411	2	0.486618	1	1
P24928	RPB1	HUMAN	POLR2A	DNA-directedRNApolymeraseIIsubunitRPB1	H	H	217	10	93	9	87	9.3	9.66667	0.428571	0.400922		50 / 411	50	12.1655	9.9	78
P30876	RPB2	HUMAN	POLR2B	DNA-directedRNApolymeraseIIsubunitRPB2	H	H	134	13	61	4	45	4.69231	11.25	0.455224	0.335821		58 / 411	58	14.1119	6.5	65
P19387	RPB3	HUMAN	POLR2C	DNA-directedRNApolymeraseIIsubunitRPB3	H	H	31	3	14	1	7	4.66667	7	0.451613	0.225806		24 / 411	24	5.83942	2.7	10
P30153	2AAA	HUMAN	PPP2R1A	Serine/threonine-proteinphosphatase2A65kDaregulatorysubunitAalphaisoform	H	H	65	8	31	3	8	3.875	2.66667	0.476923	0.123077		132 / 411	132	32.1168	5.4	43
Q92878	RAD50	HUMAN	RAD50	DNArepairproteinRAD50	H	I	154	5	50	5	31	10	6.2	0.324675	0.201299		43 / 411	43	10.4623	8.4	40
P49756	RBM25	HUMAN	RBM25	RNA-bindingprotein25	H	H	100	24	80	9	25	3.33333	2.77778	0.8	0.25		77 / 411	77	18.7348	7.7	44
P27694	RFA1	HUMAN	RPA1	ReplicationproteinA70kDaDNA-bindingsubunit	H	H	68	1	74	1	53	74	53	1.08824	0.779412		84 / 411	84	20.438	4.5	34
O76021	RL1D1	HUMAN	RSL1D1	RibosomalL1domain-containingprotein1	H	H	55	2	6	1	15	3	15	0.109091	0.272727		98 / 411	98	23.8443	5.7	24
Q15424	SAFB1	HUMAN	SAFB	ScaffoldattachmentfactorB1	H	H	103	24	79	11	30	3.29167	2.72727	0.76699	0.291262		77 / 411	77	18.7348	6.1	55
Q96ST3	SIN3A	HUMAN	SIN3A	PairedamphipathichelixproteinSin3a	H	I	145	1	13	1	6	13	6	0.0896552	0.0413793		41 / 411	41	9.97567	5.5	15
P42285	SK2L2	HUMAN	SKIV2L2	Superkillerviralicidicactivity2-like2	I	H	118	18	57	3	9	3.16667	3	0.483051	0.0762712		66 / 411	66	16.0584	9	43
Q8TAQ2	SMRC2	HUMAN	SMARCC2	SWI/SNFcomplexsubunitSMARCC2	H	H	133	36	117	13	40	3.25	3.07692	0.879699	0.300752		64 / 411	64	15.5718	3.6	15
Q08945	SSRP1	HUMAN	SSRP1	FACTcomplexsubunitSSRP1	H	I	81	33	101	4	57	3.06061	14.25	1.24691	0.703704		73 / 411	73	17.7616	6.7	46
Q9Y5B9	SP16H	HUMAN	SUPT16H	FACTcomplexsubunitSPT16	H	H	120	41	192	4	97	4.68293	24.25	1.6	0.808333		76 / 411	76	18.4915	12.8	106
O00267	SPT5H	HUMAN	SUPT5H	TranscriptionelongationfactorSPT5	H	H	121	4	35	1	6	8.75	6	0.289256	0.0495868		50 / 411	50	12.1655	5.1	47
Q7KZ85	SPT6H	HUMAN	SUPT6H	TranscriptionelongationfactorSPT6	H	H	199	9	68	1	29	7.55556	29	0.341709	0.145729		34 / 411	34	8.27251	11.2	85
Q92797	SYMPK	HUMAN	SYMPK	Symplekin	H	H	141	17	74	8	53	4.35294	6.625	0.524823	0.375887		45 / 411	45	10.9489	4.4	37
Q9NXF1	TEX10	HUMAN	TEX10	Testis-expressedsequence10protein	I	H	106	3	17	1	25	5.66667	25	0.160377	0.235849		34 / 411	34	8.27251	2.7	16
Q8NI27	THOC2	HUMAN	THOC2	THOcomplexsubunit2	H	H	183	13	91	10	63	7	6.3	0.497268	0.344262		64 / 411	64	15.5718	6.5	26
Q96J01	THOC3	HUMAN	THOC3	THOcomplexsubunit3	H	H	39	3	11	3	7	3.66667	2.33333	0.282051	0.179487		50 / 411	50	12.1655	1.7	5
Q13769	THOC5	HUMAN	THOC5	THOcomplexsubunit5homolog	H	H	79	1	20	1	6	20	6	0.253165	0.0759494		17 / 411	17	4.13625	4.7	20
Q6I9Y2	THOC7	HUMAN	THOC7	THOcomplexsubunit7homolog	H	H	24	2	7	1	7	3.5	7	0.291667	0.291667		13 / 411	13	3.16302	2.5	8
P42167	LAP2B	HUMAN	TMPO	Lamina-associatedpolypeptide2,isoformsbeta/gamma	H	H	51	28	84	1	10	3	10	1.64706	0.133333		127 / 411	127	30.9002	13.6	78
P42166	LAP2A	HUMAN	TMPO	Lamina-associatedpolypeptide2,isoformalpha	I	H	75	6	82	1	10	13.6667	10	1.09333	0.133333		127 / 411	127	30.9002	13.6	78
P11387	TOP1	HUMAN	TOP1	DNAtopoisomerase1	H	H	91	93	244	41	184	2.62366	4.4878	2.68132	2.02198		110 / 411	110	26.764	8.9	60
P11388	TOP2A	HUMAN	TOP2A	DNAtopoisomerase2-alpha	H	H	174	11	82	1	12	7.45455	12	0.471264	0.0689655		69 / 411	69	16.7883	25.5	119
Q9Y4A5	TRRAP	HUMAN	TRRAP	Transformation/transcriptiondomain-associatedprotein	H	H	438	8	90	5	61	11.25	12.2	0.205479	0.139269		9 / 411	9	2.18978	1.7	3
P17480	UBF1	HUMAN	UBTF	Nucleolartranscriptionfactor1	H	H	89	4	16	1	8	4	8	0.179775	0.0898876		23 / 411	23	5.59611	9.8	42
Q9C0J8	WDR33	HUMAN	WDR33	pre-mRNA3'endprocessingproteinWDR33	H	H	146	2	26	1	6	13	6	0.178082	0.0410959		47 / 411	47	11.4355	5.9	45
Columns R-V are CRAPome data

[truncated: 4 more sheets: KOS 6h human, n12 3h human, KOS+EdC (6h) human, Virions]
